# Supplementary material for: EZHIP constrains Polycomb Repressive Complex 2 activity in germ cells
Source: Nat Commun. 2019 Aug 26;10:3858. doi: 10.1038/s41467-019-11800-x (PMC6710278; doi:10.1038/s41467-019-11800-x)
Supplement: Supplementary file 4 — Source Data [file 41467_2019_11800_MOESM4_ESM.xlsx]

## Sheet: Raw_Fig1.D
	EZH2	EZH2	EZHIP	EZHIP
OVARY	0.89354	0.814443	1.729	1.80858
TESTIS	0.308923	0.613729	0.298066	0.116957
PROSTATE	0.336878	0.501767	0.009242	0.003691
BRAIN	0.093868	0.147221	0.08803	0.182962
KIDNEY	0.159278	0.24654	0.070413	0.007991
SPLEEN	1.78876	2.41834	0.065678	0.013689
LIVER	0.205341	0.224788	0.201541	0.002207

## Sheet: Raw_Fig4.D
	WT_1	WT_2	WT_3	CXorf67 KO_ 1	CXorf67 KO _2	CXorf67 KO _3
EZH1/2	164443800	173013700	171587700	180762800	195425900	206219300
SUZ12	133550000	136270000	188770000	109930000	125310000	138140000
EED	45147000	48646000	89363000	50668000	46352000	57234000
RBBP4/RBBP7	275435000	295395000	349955000	287015000	375303000	348690000
JARID2	7942100	6820800	7978700	22713000	21804000	28965000
AEBP2	4432000	4489800	6008800	23304000	22482000	28078000
PCL1	55226000	53795000	63103000	29340000	29859000	35649000
PCL2	35690100	39150490	41111100	15799000	17497620	18573120
PCL3	10129000	9291000	13134000	24417000	26091000	31819000
PALI1	4019680	3665399	4557320	16945320	18627300	20846090
CXorf67	161590000	159370000	180400000	161040	11978	133820

## Sheet: Raw_Fig5.D
	a6+kit-		a6+kit+		4N		2N		N
	WT	Ezhip -/Y	WT	Ezhip -/Y	WT	Ezhip -/Y	WT	Ezhip -/Y	WT	Ezhip -/Y
	0.53665	0.589073	2.00309	2.72805	4.2	6.3	8.6	10.2	59.6	53.3
	0.538879	0.514628	1.527	1.95201	5.7	6	8.6	9.1	58.1	56.7
	0.368433	0.290929	1.77175	1.55827	7.2	6.6	9.6	9.3	54.2	56.6
	0.498436	0.46249	2.60518	1.9249	7.2	9.1	7.8	7.5	62.5	55.3
	% total germinal cells
	Pool of the two testis/mice for each point of analysis
	n=4 WT mice
	n=4 KO mice

## Sheet: Raw_Fig5.E
Sperm progressivity
WTY	WTY	KOY	KOY
42	42	33	35
Sperm rapidity
WTY	WTY	KOY	KOY
71	84	57	69

## Sheet: Raw_Fig6.A_left
	E9.5 PGCE	E9.5 PGCE	E10.5 PGCs	E10.5 PGCs	PGCs E11.5	PGCs E11.5	E12.5 PGCs female	E12.5 PGCs female	E13.5 PGCs female	E13.5 PGCs female	E14.5 GCs female	E14.5 GCs female	E15.5 GCs female	E15.5 GCs female
Ezh2	105.572	102.52	90.3885	79.1789	62.5686	74.3933	75.8554	80.0101	74.0534	60.9538	65.297	65.5596	60.0947	49.251
Ezhip	0.31589	0.336274	2.1015	0.35856	4.19531	4.71132	20.2281	22.7468	28.4	47.8893	68.2647	73.608	52.3639	36.1301

## Sheet: Raw_Fig6.A_right
Gene	Chromosome	Start	End	Strand	NGO	GO1	GO2	FGO
Ezh2	6	47530274	47595341	-	12.942132	27.271706	28.253843	18.038897
Ezhip	X	6081219	6083419	-	122.652176	96.13386	121.32169	250.97989

## Sheet: Raw_Fig6.B
	Ezh2	Ezh2	Ezhip	Ezhip
Oocyte	265.2	236.3	580.3	938.6
Pronucleus	290.3	288.5	959.1	900.9
2 cells	77.2	50.8	73.2	97.5
4 cells	111.2	104.9	6.6	0.5
8 cells	111.2	104.9	1.6	1.4
Morula	79.1	105.2	3.1	2.9

## Sheet: Raw_Fig6.C
	slide	stage	area	DAPI	IF	normalized_value
genotype
KO	H	secondary	48218	18048	82952	4.59619
KO	H	secondary	38638	20829	84262	4.04542
KO	H	secondary	70252	14473	77891	5.38181
KO	H	secondary	100907	15407	64790	4.20523
KO	H	primordial	21874	45292	84168	1.85834
KO	H	primordial	28420	37654	68062	1.80756
KO	H	primordial	24828	58772	75971	1.29264
KO	H	primordial	26185	44933	86329	1.92128
KO	H	primordial	39038	40094	80166	1.99945
KO	H	primordial	25147	36851	72432	1.96554
KO	H	primordial	27143	53694	73938	1.37702
KO	H	primordial	25227	40889	80557	1.97014
KO	G	secondary	56760	11253	69390	6.16636
KO	G	secondary	111046	6728	74103	11.0141
KO	G	secondary	63945	6694	81280	12.1422
KO	G	secondary	26185	9869	61558	6.23751
KO	G	secondary	42151	5157	66890	12.9707
KO	G	secondary	30496	12099	55188	4.56137
KO	G	primordial	27143	18274	53135	2.90768
KO	G	primordial	8302	20087	84135	4.18853
KO	G	primordial	14849	41742	52285	1.25257
KO	G	primordial	13092	39341	87494	2.22399
KO	F	secondary	77596	15751	84774	5.38213
KO	F	secondary	49176	11341	82429	7.26823
KO	F	secondary	43109	9967	71646	7.18832
KO	F	secondary	68655	11478	85824	7.47726
KO	F	secondary	28420	14868	72478	4.87477
KO	F	secondary	60033	8900	61188	6.87506
KO	F	secondary	86218	14368	73106	5.08811
KO	F	primordial	31773	34668	56264	1.62294
KO	F	primordial	20437	32805	72648	2.21454
KO	F	primordial	38638	43775	74322	1.69782
KO	F	primordial	29378	48188	78351	1.62594
KO	F	primordial	26185	26710	75924	2.84253
KO	F	primordial	25147	28267	28267	1
KO	F	primordial	18201	35004	69667	1.99026
KO	F	primordial	19798	39601	76758	1.93828
KO	F	primordial	15328	32776	86089	2.62659
KO	F	primordial	28420	26261	77390	2.94696
KO	E	secondary	52688	13105	89068	6.79649
KO	E	secondary	37201	14704	75824	5.15669
KO	E	secondary	75041	11664	73759	6.32364
KO	E	secondary	74083	14435	86433	5.98774
KO	E	secondary	55083	21135	88878	4.20525
KO	E	secondary	49815	10061	77040	7.65729
KO	E	secondary	135872	11830	82805	6.99958
KO	E	secondary	99948	11353	83405	7.34652
KO	E	primordial	21874	36617	86442	2.36071
KO	E	primordial	41033	22909	86158	3.76088
KO	E	primordial	25067	38490	91404	2.37475
KO	E	primordial	18201	36816	92570	2.5144
KO	E	primordial	22991	40351	88510	2.1935
KO	E	primordial	31054	37046	87244	2.35502
KO	E	primordial	30575	37162	89606	2.41123
KO	E	primordial	33609	35304	86770	2.45779
KO	E	primordial	22672	35982	88162	2.45017
KO	E	primordial	30016	37040	82056	2.21534
WT	D	secondary	37680	11867	69949	5.89441
WT	D	secondary	58277	17996	45226	2.51311
WT	D	secondary	21874	4843	48916	10.1004
WT	D	secondary	48777	26764	83560	3.1221
WT	D	secondary	39037	34802	59297	1.70384
WT	D	primordial	24269	26405	86181	3.26381
WT	D	primordial	21395	59108	65966	1.11603
WT	D	primordial	38638	50905	75405	1.48129
WT	C	secondary	57159	13366	81149	6.0713
WT	C	secondary	44705	14000	58761	4.19721
WT	C	secondary	38000	11832	63954	5.40517
WT	C	primordial	45344	45813	71433	1.55923
WT	C	primordial	37521	76266	76647	1.005
WT	C	primordial	29058	30261	42429	1.4021
WT	C	primordial	11655	28493	62534	2.19471
WT	C	primordial	21395	33780	47478	1.40551
WT	B	secondary	58304	17812	72577	4.07461
WT	B	secondary	33065	13920	80360	5.77299
WT	B	primordial	30030	42431	80287	1.89218
WT	B	primordial	27315	32488	83640	2.57449
WT	B	primordial	35781	42306	89699	2.12024
WT	B	primordial	22443	48694	77203	1.58547
WT	B	primordial	34343	44623	81409	1.82437
WT	B	primordial	32666	40462	89296	2.20691
WT	B	primordial	27155	42038	86038	2.04667
WT	B	primordial	23321	44110	72688	1.64788
WT	B	primordial	23801	41430	59181	1.42846
WT	A	secondary	84781	10644	57849	5.43489
WT	A	secondary	96755	8355	45535	5.45003
WT	A	secondary	70411	10646	64833	6.08989
WT	A	secondary	125814	7885	30678	3.89068
WT	A	secondary	65142	11067	43824	3.95988
WT	A	secondary	78873	11055	50895	4.6038
WT	A	secondary	55243	10929	43004	3.93485
WT	A	secondary	72487	6263	46275	7.38863
WT	A	secondary	65142	10917	42116	3.85784
WT	A	secondary	49176	3920	42128	10.7469
WT	A	secondary	54924	12304	45701	3.71432
WT	A	secondary	83024	9031	32429	3.59085
WT	A	primordial	21954	45964	63178	1.37451
WT	A	primordial	39277	16331	60673	3.7152
WT	A	primordial	19798	35480	62875	1.77212
WT	A	primordial	44067	22777	65502	2.8758
WT	A	primordial	31134	39151	45849	1.17108
WT	A	primordial	43268	39723	47648	1.19951
WT	A	primordial	38638	30942	72114	2.33062

## Sheet: Raw_Fig6.D
H3K27me3 rel, KO/WT SN	H3K27me3 rel, KO/KO SN	H3K27me3 rel, KO/WT NSN	H3K27me3 rel, KO/KO NSN
2.07	2.72	1.79	2.75
0.76	2.73	2.11	2.41
1.03	2.41	1.32	3.08
1.36	3	0.67	2.91
1.36	2.73	1.09	2.92
1.07	2.75	1.04	2.84
0.58	2.94	0.83	1.81
0.4	2.74	1.05	2.15
0.55	2.64
0.39	2.98
0.78	0.91
	1.55
	1.37
	1.5
	1.69
	1.69
	1.64

## Sheet: Raw_Fig6.E
WT/WT mean intensities	KO/KO Mean Intensities values
0.152064	0.366952
0.363016	0.948623
0.185049	0.941076
0.188984	1.34383
0.247284	0.775922
0.233598	1.28233
0.252677	1.30291
0.296196	4.33365
0.322939	3.92985
0.357079	3.80502
0.415136	3.99985
0.489458	4.81846
0.451921	2.8871
0.551788	2.85007
0.53205	3.34779
0.446077	4.65762
0.595363
0.624298
0.615185

[truncated: 19 more sheets: Raw_Fig7.D, Raw_Fig7.E, Raw_Fig8.A, Raw_Fig8.B, Raw_Fig8.C, Raw_Fig8.D, Raw_Fig8.E, Raw_FigS1.F, Raw_FigS1.G, Raw_FigS1.H, Raw_FigS2.A, Raw_FigS2.C, Raw_FigS2.E, Raw_FigS5.B, Raw_FigS5.D, Raw_FigS5.E, Raw_FigS5.G, Raw_FigS6.A, Raw_FigS6.B]
